# Supplementary material for: Nematicidal Activity of Phytochemicals against the Root-Lesion Nematode Pratylenchus penetrans
Source: Plants (Basel). 2024 Mar 4;13(5):726. doi: 10.3390/plants13050726 (PMC10934823; doi:10.3390/plants13050726)
Supplement: Supplementary file 1 [file plants-13-00726-s001.zip]

Archive with 1 entries (1 files):
- plants-2895597-Table S1.xls
