# Supplementary material for: Nematicidal Activity of Phytochemicals against the Root-Lesion Nematode Pratylenchus penetrans
Source: Plants (Basel). 2024 Mar 4;13(5):726. doi: 10.3390/plants13050726 (PMC10934823; doi:10.3390/plants13050726)
Supplement: Supplementary file 1 [file plants-13-00726-s001.zip › plants-2895597-Table S1.xls]

## Sheet: Instructions
	The Level I model uses different input properties depending on whether they are Type 1, Type 2, or Type 3 chemicals (as defined in Mackay et al. 1996). In this version of the model, the chemical 'Type' is selected based on certain chemical properties, rather than by user selection. Selection rules are as follows:
	Type 1 chemicals: Substances partition into air, water and octanol. These chemicals have measurable vapour pressures and solubilities. If a vapour pressure value is entered the chemical will be treated as Type 1.
		If the vapour pressure is not meaurable or negligible, enter a dash in vapour pressure cell, then continue to fill out the rest of the properties
	Type 2 chemicals: The substance does not appreciably partition into air. If a dash is entered into vapour pressure then additional partition ratio inputs will appear for media/water systems
	Type 3 chemicals: The substance does not appreciably partition into water. If a dash is entered in the vapour pressure input and the soil/water partition ratio value is 1000 or larger, then the required inputs will be media/air
		If the inputted soil/water partition ratio > 1000, ALL partition ratio inputs will change to media/air from media/water. Some values may need to be re-inputted as media/air instead of media/water
	Notes:	After the Inputs for your chemical is filled out in the Inputs sheet, it is recommended to add the chemical to the database by clicking the radial button 'Add to DB' to easily-re-enter the correct input data in the future There are sample Type 1, 2, and 3 chemicals in the database
	Continue filling out environment inputs and emission amounts. Results are located in the 'Results' sheet and summarized in the 'Diagram' and 'Chart' sheets
	Property estimation guidelines (all equations from Mackay & Parnis 2021):
	- Henry's law constant (H) an be estimated as: Vapor Pressure * Molar Mass / Solubility
	- Reaction half-life estimated values can be obtained from EAS-E Suite (www.eas-e-suite.com), or EPI Suite for water & air half-lives only (https://www.epa.gov/tsca-screening-tools/epi-suitetm-estimation-program-interface)
	- Koc can be estimated as Kow * 0.35 (Seth method) or as Kow * 0.41 (Karickhoff method)
	- Kaw can be calculated as H/RT, where R = Gas constant and T = temperature
	- Partition ratios can be calculated as the ratio of Z-values, e.g., Kaw = Za/Zw
		> Za = 1/RT = 4x10^-4
		> Zw = Za/Kaw
		> Zo = Zw*Kow
		> Z_solid = Zo * OC fraction; where any solid phase can be represented including sediment, suspended sediment, soil, etc. OC fraction default values can be found in the Environment properties sheet
		> Z_biota = Zo * Lipid content; where any biota can be represented, including fish. Default lipid content values can be found in the Environment properties sheet
	References:	Mackay et al. 1996. Assessing the fate of new and existing chemicals: a five-stage process. Environ. Toxicol Chem. 15(9), 1618-1626
		Mackay & Parnis, 2021. Multimedia Environmental Models: The Fugacity Approach. 3rd ed. CRC Press, Taylor & Francis Group. Boca Raton, FL.

## Sheet: Inputs - Chemical Properties
		CHEMICAL PROPERTIES	Please complete all required fields below or Select a chemical from the database:
		* indicates required input
		Note: insert dash (-) if property not inputted			References and Notes
	*	Chemical Name	Specimen Type 1
		CAS
	*	Molar Mass (g/mol)	250
	*	Data Temperature (°C)	25
		Melting Point (°C)	275
		Vapor Pressure (Pa)	0.02
	*	Henry's Law Constant (Pa·m³/mol)	0.166667
		Partition Ratios
		logKOW	2.5
	*	KOC	110.68		Seth method
		-
		-
		-
		-
		-
		-			Example values for type 1 chemicals such as benzene

## Sheet: Inputs - Environment
		ENVIRONMENTAL PROPERTIES
		Please complete all fields or select an environment from the database:
		Environment Name	Default (EQC- standard environment)
		Fractions			Organic Carbon
		Aerosols in Air	2e-11		Suspended Particles (g/g)	0.2
		Susp. Particles in Water	5e-06		Soil (g/g)	0.02
		Fish in Water	1e-06		Sediment (g/g)	0.04
		Volume			Density
		Air (m³)	100000000000000		Air (kg/m³)	1.18541
		Water (m³)	200000000000		Aerosol (kg/m³)	2000
		Soil (m³)	9000000000		Water (kg/m³)	1000
		Sediment (m³)	100000000		Suspended Particles (kg/m³)	1500
					Fish (kg/m³)	1000
		Lipid Fraction			Soil (kg/m³)	2400
		Fish (g/g)	0.05		Sediment (kg/m³)	2400
			Additional Comments

## Sheet: Emission Amounts
		CHEMICAL QUANTITY
			Kilograms	Mols
		Amount of Chemical	20	80

## Sheet: Results
		Level I RESULTS
		Chemical Name	Specimen Type 1
		Environment Name	Default (EQC- standard environment)
		Fugacity Ratio	0.00336798
		Subcooled Liq. Vap. Press. (Pa)	5.93828
		Fugacity (Pa)	5.21578e-11
		Partition Ratio	dimensionless
		Air-Water	6.72326e-05
		Soil-Water	5.31263
		Sediment-Water	10.6253
		Suspended Particles-Water	33.2039
		Fish-Water	15.8114
		Aerosol-Water	-
		Aerosol-Air	1.01039e+06
			Z Value	VZ	Concentration			Quantity
			mol/m³*Pa	mol/Pa	mol/m³	g/m³	ng/L	mol	kg	%
		Air	0.000403396	4.03396e+10	2.10402e-14	5.26005e-12	4.43732e-06	2.10402	0.526005	2.63003
		Aerosol	407.588	815176	2.12589e-08	5.31472e-06	0.00265736	4.25178e-05	1.06294e-05	5.31472e-05
		Water	6	1199992800000	3.12947e-10	7.82366e-08	7.82366e-05	62.5889	15.6472	78.2362
		Suspended Particles	199.223	1.99223e+08	1.03911e-08	2.59776e-06	0.00173184	0.0103911	0.00259776	0.0129888
		Fish	94.8683	1.89737e+07	4.94812e-09	1.23703e-06	0.00123703	0.000989624	0.000247406	0.00123703
		Soil	31.8758	2.86882e+11	1.66257e-09	4.15642e-07	0.000173184	14.9631	3.74078	18.7039
		Sediment	63.7515	6.37515e+09	3.32514e-09	8.31284e-07	0.000346368	0.332514	0.0831284	0.415642
		Total		1.53381e+12				80	20	100

## Sheet: Diagram
			Chemical Name:		Specimen Type 1
			Environment:		Default (EQC- standard environment)
	5.21578e-11	Pa			Air
				Amount	0.526005	kg
				Concentration	4.43732e-06	ng/L
	20	kg		% of total chem.	2.63003	%
									1.06294e-05	kg
									0.00265736	ng/L
									5.31472e-05	%
						Water
	Amount	3.74078	kg		Amount	15.6472	kg
	Concentration	0.000173184	ng/L		Concentration	7.82366e-05	ng/L
	% of total chem.	18.7039	%		% of total chem.	78.2362	%
											0.00259776	kg
											0.00173184	ng/L
											0.0129888	%
					Amount	0.0831284	kg
	Equilibrium -				Concentration	0.000346368	ng/L
					% of total chem.	0.415642	%
											0.000247406	kg
											0.00123703	ng/L
											0.00123703	%

## Sheet: Chemical Database
												Partition Ratios
CAS	Chemical Name	Molar Mass	Data Temp.	Melting Point		Vapor pressure		Solubility in Water		Henry's Law Constant		logKOW		KOC		Air-Water (KAW)/Water-Air		Aerosol-Water/Aerosol-Air		Soil-Water/Soil-Air		Suspended Particles-Water/Suspended Particles-Air		Sediment-Water/Sediment-Air		Fish-Water/Fish-Air	NOTES
		(g/mol)	°C	°C	Ref.	(Pa)	Ref.	(g/m³ or mg/L)	Ref.	(Pa·m³/mol)	Ref.		Ref.	unitless	Ref.	unitless (m³/m³)	Ref.	unitless	Ref.	unitless	Ref.	unitless	Ref.	unitless	Ref.	unitless
	Specimen Type 1	250	25	275		0.02		30		0.166667		2.5		110.68	Seth method												Example values for type 1 chemicals such as benzene
	Specimen Type 2	250	25	-		-		-		-		-				6.72e-05		57.9		2.59		5.19		5.19		15.2	Example values for type 2 chemical such as alkylbenzene sulfonates
	Specimen Type 3	131.4	25	-		-		-		-		-				15000		1010000		58000		116000		116000		226000	Example values for type 3 chemicals such as mineral oil
	Benzene	78.11	25	5.53		12700		1780		557.302		2.13		47.2137	Seth method
	Toluene	92.13	25	-95		3800		515		679.794		2.69		171.423	Seth method
	Chlorobenzene	112.6	25	-45.6		1580		484		367.579		2.8		220.835	Seth method
	1,4-Dichlorobenzene	147.01	25	53.1		130		83		230.257		3.4		879.16	Seth method
	Hexachlorobenzene	284.8	25	230		0.0023		0.005		131.008		5.5		110680	Seth method
	N-hexane	86.17	25	-95		20200		9.5		183225		4.11		4508.87	Seth method
	Tricholoroethylene	131.39	25	-73		9900		1100		1182.51		2.53		118.595	Seth method
	1-Pentanol	88.149	25	-78.2		300		22000		1.20203		1.5		11.068	Seth method
	Aniline	93.12	25	-6.3		65.19		36070		0.168298		0.9		2.78015	Seth method
	Benzo[a]pyrene	252.13	25	175		7e-07		0.0038		0.046445		6.04		383767	Seth method
	Naphthalene	128.19	25	80.5		10.4		31		43.0057		3.37		820.48	Seth method
	Phenanthrene	178.2	25	101		0.02		1.1		3.24		4.57		13003.7	Seth method
	Pyrene	202.3	25	156		0.0006		0.132		0.919545		5.18		52974.6	Seth method
	PCB-15	223.1	25	149		0.0048		0.06		17.848		5.3		69834.2	Seth method
	PCB-52	292	25	87		0.0049		0.03		47.6933		6.1		440624	Seth method
	PCB-209	498.7	25	305.9		5.02e-08		1e-05		2.50347		8.26		6.36895e+07	Seth method
	Dibenzo-p-dioxin	184	25	123		0.055		0.865		11.6994		4.3		6983.42	Seth method
	4-chlorophenol	128.56	25	43		20		27000		0.0952296		2.4		87.916	Seth method
	Pentachlorophenol	266.34	25	190		0.00415		14		0.0789508		5.05		39270.6	Seth method
	DEHP	390.54	25	-50		1.33e-05		0.285		0.0182252		5.11		45088.7	Seth method
	p,p'-DDT	354.5	25	108.5		2e-05		0.0055		1.28909		6.19		542086	Seth method
	Lindane	290.85	25	112		0.00374		7.3		0.149011		3.7		1754.16	Seth method
	Atrazine	215.68	25	174		4e-05		30		0.000287573		2.75		196.819	Seth method
	Hypothene	200	27.5	0		1		20		10		4		3500	Seth method												Hypothetical chemical

## Sheet: Environment Database
	Fractions			Volume				Lipid Fraction	Density							Organic Carbon
Name	Aerosols in Air	Susp. Particles in Water	Fish in Water	Air	Water	Soil	Sediment	Fish	Air	Aerosol	Water	Suspended Particles	Fish	Soil	Sediment	Suspended Particles	Soil	Sediment	NOTES
				m³	m³	m³	m³	g/g	kg/m³	kg/m³	kg/m³	kg/m³	kg/m³	kg/m³	kg/m³	(g/g)	(g/g)	(g/g)
Default (EQC- standard environment)	2e-11	5e-06	1e-06	100000000000000	200000000000	9000000000	100000000	0.05	1.18541	2000	1000	1500	1000	2400	2400	0.2	0.02	0.04
Hypothene	0	0	0	6000000000	7000000	45000	21000	0.05	1.175	2000	1000	1500	1000	1500	1500	0.2	0.02	0.04
